# Supplementary material for: Evaluation of Simultaneous Growth of Escherichia coli O157:H7, Salmonella spp., and Listeria monocytogenes in Ground Beef Samples in Different Growth Media
Source: Foods. 2024 Jul 1;13(13):2095. doi: 10.3390/foods13132095 (PMC11240903; doi:10.3390/foods13132095)
Supplement: Supplementary file 1 [file foods-13-02095-s001.zip]

Archive with 1 entries (1 files):
- foods-3056059-supplementary.pdf
